# Supplementary material for: Neoadjuvant immunotherapy with or without chemotherapy in locally advanced oral squamous cell carcinoma: Randomized, two-arm, phase 2 trial
Source: Cell Rep Med. 2025 Jan 30;6(2):101930. doi: 10.1016/j.xcrm.2025.101930 (PMC11866509; doi:10.1016/j.xcrm.2025.101930)
Supplement: Table S1. Surgical procedures of patients in arm Cam and Cam+TPF, related to Figure 2 [file mmc2.xlsx]

## Sheet: Sheet1
Table S1. Surgical procedures of patients in arm Cam and Cam+TPF
	Cam (n = 34) n (%)	Cam+TPF (n = 32) n (%)
Type of glossectomy
None	5 (14.7)	4 (12.5)
Partial glossectomy	11 (32.3)	12 (37.5)
Hemiglossectomy	10 (29.4)	7 (21.8)
Subtotal glossectomy	8 (23.6)	9 (28.2)
Mandibular resection technique
None	15 (44.1)	15 (46.8)
Marginal mandibulectomy	5 (14.7)	7 (21.8)
Segmental mandibulectomy	13 (38.2)	10 (31.4)
Hemimandibulectomy	1 (3.0)	0
Neck dissection approach
Modified radical neck dissection	23 (67.6)	19 (59.3)
Modified radical neck dissection (ipsilateral) + Supraomohyoid neck dissection (contralateral)	9 (26.4)	9 (28.1)
Modified radical neck dissection (ipsilateral) + Modified radical neck dissection (contralateral)	2 (6.0)	4 (12.6)
Reconstruction method
Radial forearm flap	2 (6.0)	4 (12.5)
Anterolateral thigh flap	32 (94.0)	25 (78.1)
Fibular myocutaneous flap	0	3 (9.4)
