# Supplementary material for: Neoadjuvant immunotherapy with or without chemotherapy in locally advanced oral squamous cell carcinoma: Randomized, two-arm, phase 2 trial
Source: Cell Rep Med. 2025 Jan 30;6(2):101930. doi: 10.1016/j.xcrm.2025.101930 (PMC11866509; doi:10.1016/j.xcrm.2025.101930)
Supplement: Table S2. Detailed information of surgical procedures of patients in arm Cam and Cam+TPF, related to Figure 2 [file mmc3.xlsx]

## Sheet: Sheet1
Table S2. Detailed information of surgical procedures of patients in arm Cam and Cam+TPF
Patient ID	Tumor site	Clinical stage	Grade	Treatment	Types of glossectomy	Mandibular resection	Neck dissection	Reconstruction method
1	Left buccal mucosa	T4aN0M0	IVA	Cam	Radical dissection+ Partial glossectomy	Segmental mandibulectomy (32-37)	Modified radical neck dissection	Anterolateral thigh flap
2	Right oral tongue	T3N0M0	III	Cam+TPF	Subtotal glossectomy	None	Modified radical neck dissection (right)+ Supraomohyoid neck dissection (left)	Anterolateral thigh flap
3	Left floor of mouth	T2N1M0	III	Cam	Radical dissection+ Partial glossectomy	Marginal mandibulectomy (36-42)	Modified radical neck dissection (left)+ Supraomohyoid neck dissection (right)	Anterolateral thigh flap
4	Left oral tongue	T3N2bM0	IVA	Cam	Subtotal glossectomy	None	Modified radical neck dissection (left)+ Supraomohyoid neck dissection (right)	Anterolateral thigh flap
5	Right buccal mucosa	T4aN0M0	IVA	Cam	Radical dissection+ Partial glossectomy	Segmental mandibulectomy (42- Sigmoid notch)	Modified radical neck dissection	Anterolateral thigh flap
6	Left oral tongue	T3N0M0	III	Cam+TPF	Hemiglossectomy	None	Modified radical neck dissection	Anterolateral thigh flap
7	Left floor of mouth	T4aN2bM0	IVA	Cam+TPF	Radical dissection+ Partial glossectomy	Marginal mandibulectomy (32-37)	Modified radical neck dissection	Anterolateral thigh flap
8	Left oral tongue	T3N2bM0	IVA	Cam	Subtotal glossectomy	None	Modified radical neck dissection (left)+ Modified radical neck dissection (right)	Anterolateral thigh flap
9	Right buccal mucosa	T4aN0M0	IVA	Cam+TPF	Radical dissection+ Partial glossectomy	Segmental mandibulectomy (42-Sigmoid notch)	Modified radical neck dissection	Anterolateral thigh flap
10	Bilateral floor of mouth	T4aN2cM0	IVA	Cam+TPF	Radical dissection+ Partial glossectomy	Segmental mandibulectomy (left angle of mandible-46)	Modified radical neck dissection (left)+ Supraomohyoid neck dissection (right)	Fibular myocutaneous flap
11	Left oral tongue	T3N0M0	III	Cam	Hemiglossectomy	None	Modified radical neck dissection	Anterolateral thigh flap
12	Right oral tongue	T3N0M0	III	Cam	Subtotal glossectomy	None	Modified radical neck dissection (right)+ Supraomohyoid neck dissection (left)	Anterolateral thigh flap
13	Bilateral oral tongue	T3N0M0	III	Cam	Subtotal glossectomy	None	Modified radical neck dissection (left)+Modified radical neck dissection (right)	Anterolateral thigh flap
14	Right oral tongue	T3N2cM0	IVA	Cam+TPF	Subtotal glossectomy	Marginal mandibulectomy (41-47)	Modified radical neck dissection (left)+Modified radical neck dissection (right)	Anterolateral thigh flap
15	Left floor of mouth	T4aN0M0	IVA	Cam	Radical dissection+ Partial glossectomy	Marginal mandibulectomy (31-37)	Modified radical neck dissection (left)	Anterolateral thigh flap
16	Right oral tongue	T3N0M0	III	Cam	Subtotal glossectomy	None	Modified radical neck dissection (right)+ Supraomohyoid neck dissection (left)	Anterolateral thigh flap
17	Right buccal mucosa	T2N1M0	III	Cam	Radical dissection	Segmental mandibulectomy (41-47)	Modified radical neck dissection (right)	Anterolateral thigh flap
18	Left floor of mouth	T3N0M0	III	Cam+TPF	Radical dissection+ Partial glossectomy	Marginal mandibulectomy (41-sigmoid notch)	Modified radical neck dissection (left)+ Supraomohyoid neck dissection (right)	Anterolateral thigh flap
19	Left mandibular gingiva	T4aN0M0	IVA	Cam	Radical dissection	Segmental mandibulectomy (34-sigmoid notch)	Modified radical neck dissection (left)	Anterolateral thigh flap
20	Right oral tongue	T4aN1M0	IVA	Cam+TPF	Subtotal glossectomy	None	Modified radical neck dissection (right)+ Supraomohyoid neck dissection (left)	Anterolateral thigh flap
21	Left oral tongue	T2N2bM0	IVA	Cam+TPF	Hemiglossectomy	None	Modified radical neck dissection (left)	Anterolateral thigh flap
22	Left oral tongue	T3N0M0	III	Cam	Hemiglossectomy	None	Modified radical neck dissection (left)	radial forearm flap
23	Left oral tongue	T3N0M0	III	Cam+TPF	Subtotal glossectomy	None	Modified radical neck dissection (left)+ Supraomohyoid neck dissection (right)	Anterolateral thigh flap
24	Left buccal mucosa	T4aN0M0	IVA	Cam+TPF	Radical dissection+ Partial glossectomy	Segmental mandibulectomy (34-37)	Modified radical neck dissection (left)	Anterolateral thigh flap
25	Left buccal mucosa	T3N0M0	III	Cam+TPF	Radical dissection	Marginal mandibulectomy (36-sigmoid notch)	Modified radical neck dissection (left)	Anterolateral thigh flap
26	Left oral tongue	T3N2cM0	IVA	Cam+TPF	Subtotal glossectomy	None	Modified radical neck dissection (left)+ Modified radical neck dissection (right)	Anterolateral thigh flap
27	Right oral tongue	T3N0M0	III	Cam	Subtotal glossectomy	None	Modified radical neck dissection (right)+ Supraomohyoid neck dissection (left)	Anterolateral thigh flap
28	Right buccal mucosa	T4aN0M0	IVA	Cam	Radical dissection+ Partial glossectomy	Hemimandibulectomy	Modified radical neck dissection (right)	Anterolateral thigh flap
29	Left oral tongue	T3N2cM0	IVA	Cam+TPF	Subtotal glossectomy	None	Modified radical neck dissection (left)+ Modified radical neck dissection (right)	Anterolateral thigh flap
30	Bilateral floor of mouth	T4aN0M0	IVA	Cam+TPF	Radical dissection+ Partial glossectomy	Segmental mandibulectomy (36-46)	Modified radical neck dissection (left)+ Modified radical neck dissection (right)	Fibular myocutaneous flap
31	Right oral tongue	T3N0M0	III	Cam+TPF	Hemiglossectomy	None	Modified radical neck dissection (right)	Anterolateral thigh flap
32	Left oral tongue	T4aN0M0	IVA	Cam	Hemiglossectomy	Segmental mandibulectomy (36-sigmoid notch)	Modified radical neck dissection (left)	Anterolateral thigh flap
33	Left oral tongue	T3N0M0	III	Cam	Hemiglossectomy	None	Modified radical neck dissection (left)	Anterolateral thigh flap
34	Right oral tongue	T3N2bM0	IVA	Cam+TPF
35	Bilateral floor of mouth	T4aN0M0	IVA	Cam	Radical dissection+ Partial glossectomy	Segmental mandibulectomy (38-right lateral oblique line)	Modified radical neck dissection (right)+ Supraomohyoid neck dissection (left)	Anterolateral thigh flap
36	Right oral tongue	T2N1M0	III	Cam+TPF	Hemiglossectomy	None	Modified radical neck dissection (right)	Anterolateral thigh flap
37	Left floor of mouth	T2N1M0	III	Cam	Radical dissection+ Partial glossectomy	Marginal mandibulectomy (35-44)	Modified radical neck dissection (left)	Anterolateral thigh flap
38	Right oral tongue	T3N1M0	III	Cam+TPF	Subtotal glossectomy	None	Modified radical neck dissection (right)+ Supraomohyoid neck dissection (left)	Anterolateral thigh flap
39	Left buccal mucosa	T4aN1M0	IVA	Cam+TPF	Radical dissection+ Partial glossectomy	Segmental mandibulectomy (32-sigmoid notch)	Modified radical neck dissection (left)	Anterolateral thigh flap
40	Left oral tongue	T3N0M0	III	Cam	Hemiglossectomy	None	Modified radical neck dissection (left)	Anterolateral thigh flap
41	Left buccal mucosa	T2N2bM0	IVA	Cam+TPF	Radical dissection+ Partial glossectomy	Segmental mandibulectomy (36-coracoid)	Modified radical neck dissection (left)	Anterolateral thigh flap
42	Left oral tongue	T3N0M0	III	Cam+TPF	Subtotal glossectomy	None	Modified radical neck dissection (left)+ Supraomohyoid neck dissection (right)	Anterolateral thigh flap
43	Left oral tongue	T3N1M0	III	Cam+TPF	Hemiglossectomy	None	Modified radical neck dissection (right)	Anterolateral thigh flap
44	Right buccal mucosa	T3N1M0	III	Cam	Radical dissection	Segmental mandibulectomy (43-sigmoid notch)	Modified radical neck dissection (right)	Anterolateral thigh flap
45	Right oral tongue	T3N0M0	III	Cam	Hemiglossectomy	Marginal mandibulectomy (45-48)	Modified adical neck dissection (right)	Anterolateral thigh flap
46	Right oral tongue	T3N0M0	III	Cam	Hemiglossectomy	None	Modified adical neck dissection (right)	Anterolateral thigh flap
47	Left mandibular gingiva	T4aN0M0	IVA	Cam	Radical dissection+ Partial glossectomy	Segmental mandibulectomy (35-manbibular ramus)	Modified radical neck dissection (left)	Anterolateral thigh flap
48	Right mandibular gingiva	T2N2bM0	IVA	Cam	Radical dissection+ Partial glossectomy	Segmental mandibulectomy (45-sigmoid notch)	Modified radical neck dissection (right)	Anterolateral thigh flap
49	Left buccal mucosa	T2N2bM0	IVA	Cam	Radical dissection+ Partial glossectomy	Segmental mandibulectomy (35-manbibular ramus)	Modified radical neck dissection (left)	Anterolateral thigh flap
50	Right oral tongue	T3N0M0	III	Cam	Subtotal glossectomy	None	Modified radical neck dissection (right)+ Supraomohyoid neck dissection (left)	Anterolateral thigh flap
51	Left mandibular gingiva	T3N0M0	III	Cam	Radical dissection	Segmental mandibulectomy (31-sigmoid notch)	Modified radical neck dissection (left)	Anterolateral thigh flap
52	Bilateral oral tongue	T2N1M0	III	Cam+TPF	Subtotal glossectomy	None	Modified radical neck dissection (right)+ Supraomohyoid neck dissection (left)	Radial forearm flap
53	Right mandibular gingiva	T2N2cM0	IVA	Cam+TPF	Radical dissection	Segmental mandibulectomy (43-sigmoid notch)	Modified radical neck dissection (right)	Anterolateral thigh flap
54	Left oral tongue	T2N2aM0	IVA	Cam+TPF	Hemiglossectomy	None	Modified radical neck dissection (left)	Anterolateral thigh flap
55	Right oral tongue	T3N1M0	III	Cam+TPF
56	Right buccal mucosa	T3N1M0	III	Cam+TPF	Radical dissection	Segmental mandibulectomy (41-manbibular ramus)	Modified radical neck dissection (right)	Anterolateral thigh flap
57	Right mandibular gingiva	T4aN2bM0	IVA	Cam	Radical dissection+ Partial glossectomy	Segmental mandibulectomy (44-sigmoid notch)	Modified radical neck dissection (right)+ Supraomohyoid neck dissection (left)	Anterolateral thigh flap
58	Left oral tongue	T3N0M0	III	Cam	Subtotal glossectomy	Segmental mandibulectomy (42-37)	Modified radical neck dissection (left)+ Supraomohyoid neck dissection (right)	Anterolateral thigh flap
59	Left oral tongue	T3N1M0	III	Cam	Hemiglossectomy	Marginal mandibulectomy (33-37)	Modified radical neck dissection (left)	Anterolateral thigh flap
60	Left oral tongue	T3N0M0	III	Cam+TPF	Hemiglossectomy	Marginal mandibulectomy (33-37)	Modified radical neck dissection (left)	Radial forearm flap
61	Left mandibular gingiva	T3N0M0	III	Cam+TPF	Radical dissection+ Partial glossectomy	Segmental mandibulectomy (33-sigmoid notch)	Modified radical neck dissection (left)	Anterolateral thigh flap
62	Left mandibular gingiva	T3N0M0	III	Cam+TPF	Radical dissection	Segmental mandibulectomy (42-sigmoid notch)	Modified radical neck dissection (left)+ Supraomohyoid neck dissection (right)	Fibular myocutaneous flap
63	Left buccal mucosa	T2N1M0	III	Cam+TPF	Radical dissection+ Partial glossectomy	Marginal mandibulectomy (33-sigmoid notch)	Modified radical neck dissection (left)	Anterolateral thigh flap
64	Right buccal mucosa	T2N2aM0	IVA	Cam+TPF	Radical dissection+ Partial glossectomy	Marginal mandibulectomy (43-mandibular ramus)	Modified radical neck dissection (right)	Radial forearm flap
65	Left oral tongue	T3N0M0	III	Cam	Hemiglossectomy	None	Modified radical neck dissection (left)	Anterolateral thigh flap
66	Right buccal mucosa	T2N1M0	III	Cam+TPF	Radical dissection+ Partial glossectomy	None	Modified radical neck dissection (right)	Radial forearm flap
67	Right oral tongue	T3N0M0	III	Cam	Hemiglossectomy	None	Modified radical neck dissection (right)	Radial forearm flap
68	Right buccal mucosa	T2N1M0	III	Cam	Radical dissection	None	Modified radical neck dissection (right)	Anterolateral thigh flap
