# Supplementary material for: Neoadjuvant immunotherapy with or without chemotherapy in locally advanced oral squamous cell carcinoma: Randomized, two-arm, phase 2 trial
Source: Cell Rep Med. 2025 Jan 30;6(2):101930. doi: 10.1016/j.xcrm.2025.101930 (PMC11866509; doi:10.1016/j.xcrm.2025.101930)
Supplement: Table S3. High-risk pathology features of patients in arm Cam and Cam+TPF, related to Figure 2 and Figure 3 [file mmc4.xlsx]

## Sheet: Sheet1
Table S3. High-risk pathology features of patients in arm Cam and Cam+TPF
	Cam (n = 34)	Cam+TPF (n = 32)
Positive tumor resection margin	0	0
Extracapsular extension	5 (14.7)	6 (18.7)
Poorly differentiated pathology	3 (8.8)	0
Invasion of the face (cheek)	3 (8.8)	2 (6.2)
