# Supplementary material for: Neoadjuvant immunotherapy with or without chemotherapy in locally advanced oral squamous cell carcinoma: Randomized, two-arm, phase 2 trial
Source: Cell Rep Med. 2025 Jan 30;6(2):101930. doi: 10.1016/j.xcrm.2025.101930 (PMC11866509; doi:10.1016/j.xcrm.2025.101930)
Supplement: Table S4. Type of adjuvant therapy in arm Cam and Cam+TPF, related to Figure 2 and Figure 3 [file mmc5.xlsx]

## Sheet: Sheet1
Table S4. Type of adjuvant therapy in arm Cam and Cam+TPF
Type of adjuvant therapy	Cam (n = 34) n (%)	Cam+TPF (n = 32) n (%)	Treatment failure (Recurrence/Metastasis/Death)
None	3 (8.8)	3 (9.4)	1 (16.7)
Radiotherapy	20 (58.8)	24 (75.0)	4 (9.0)
Radiotherapy combined with platinum-based chemotherapy	11 (32.4)	5 (15.6)	5 (31.2)
