# Supplementary material for: Neoadjuvant immunotherapy with or without chemotherapy in locally advanced oral squamous cell carcinoma: Randomized, two-arm, phase 2 trial
Source: Cell Rep Med. 2025 Jan 30;6(2):101930. doi: 10.1016/j.xcrm.2025.101930 (PMC11866509; doi:10.1016/j.xcrm.2025.101930)
Supplement: Table S5. Tumor responses of patients, related to Figure 2 and Figure 3 [file mmc6.xlsx]

## Sheet: Sheet1
Table S5. Tumor responses of patients
Tumor response	Arm Cam Camrelizumab (n = 34)	Arm Cam+TPF Camrelizumab+TPF (n = 34)
Pathological response, n (%)
pCR	0	10 (29.4)
(0% viable tumor)
MPR	5 (14.7)	26 (76.4)
(≤10% viable tumor)
pPR	4 (11.8)	4 (12.0)
(11-50% viable tumor)
pNR	25 (73.5)	2 (5.8)
(51%-100% viable tumor)
Non-evaluable	0	2 (5.8)
Pathological response rate [95% CI]	5 (14.7) [6.4-30.1]	26 (76.4) [60.0-87.5]
Radiological response, n (%)
Primary tumor
Partial response	3 (8.8)	16 (47.0)
Stable disease	20 (58.8)	14 (41.2)
Progressive disease	11 (32.4)	1 (3.0)
Non-evaluable	0	3 (8.8)
Overall response rate [95% CI]	3 (8.8) [3.0-22.9]	16 (47.0) [31.4-63.2]
Lymph node metastasis
Partial response	1 (2.9)	1 (2.9)
Stable disease	3 (8.9)	6 (17.6)
Progressive disease	1 (2.9)	1 (2.9)
Non-CR/Non-PD (non-target lesion)	14 (41.2)	19 (55.9)
Progressive disease (non-target lesion)	1 (2.9)	0
Benign lymph node	14 (41.2)	4 (11.8)
Non-evaluable	0	3 (8.9)
Overall response rate [95% CI]	1 (2.9) [0.5-14.9]	1 (2.9) [0.5-14.9]
Abbreviations: pCR, pathological complete response; MPR, major pathological response; pPR, pathological partial response; pNR, pathological non-response
