# Supplementary material for: Neoadjuvant immunotherapy with or without chemotherapy in locally advanced oral squamous cell carcinoma: Randomized, two-arm, phase 2 trial
Source: Cell Rep Med. 2025 Jan 30;6(2):101930. doi: 10.1016/j.xcrm.2025.101930 (PMC11866509; doi:10.1016/j.xcrm.2025.101930)
Supplement: Table S6. Clinical to pathological downstaging post neoadjuvant therapy, related to Figure 2 and Figure 3 [file mmc7.xlsx]

## Sheet: Sheet1
Table S6. Clinical to pathological downstaging post neoadjuvant therapy
	Arm Cam Camrelizumab (n = 34) n (%)	Arm Cam + TPF Camrelizumab + TPF (n = 34) n (%)
Down-grading	9 (27)	27 (79)
Stable	22 (64)	4 (12)
Up-grading	3 (9)	1 (3)
Non-evaluable	0	2 (6)
