# Supplementary material for: Neoadjuvant immunotherapy with or without chemotherapy in locally advanced oral squamous cell carcinoma: Randomized, two-arm, phase 2 trial
Source: Cell Rep Med. 2025 Jan 30;6(2):101930. doi: 10.1016/j.xcrm.2025.101930 (PMC11866509; doi:10.1016/j.xcrm.2025.101930)
Supplement: Table S7. Surgery-related adverse events (clavien-dindo) in 66 enrolled participants, related to Table 2 [file mmc8.xlsx]

## Sheet: Sheet1
Table S7. Surgery-related adverse events (clavien-dindo) in 66 enrolled participants
	Arm Cam (n = 34) n (%)			Arm Cam + TPF (n = 32) n (%)
	Grade 1 or 2	Grade 3	Grade 4	Grade 1 or 2	Grade 3	Grade 4
Fever	3 (9)	0	0	1 (3)	0	0
Flap swelling	0	0	0	3 (9)	0	0
Wound infection	1 (3)	0	0	1 (3)	0	0
Blood transfusion	1 (3)	0	0	0	0	0
Flap vascular crisis	0	1 (3)	0	0	1 (3)	0
