# Supplementary material for: Neoadjuvant immunotherapy with or without chemotherapy in locally advanced oral squamous cell carcinoma: Randomized, two-arm, phase 2 trial
Source: Cell Rep Med. 2025 Jan 30;6(2):101930. doi: 10.1016/j.xcrm.2025.101930 (PMC11866509; doi:10.1016/j.xcrm.2025.101930)
Supplement: Table S8. Correlation between clinical factors and response (arm Cam), related to Figure 2 and Figure 3 [file mmc9.xlsx]

## Sheet: Sheet1
Table S8. Correlation between clinical factors and response (arm Cam)
	n (%)
Characteristic	Responder (MPR+pPR) (n = 9)	Non-responder pNR (n = 25)	P value
Age at enrollment, years			0.67
Mean±SD	50.56±11.94	52.52±11.74
Gender			0.54
Male	8 (88.9)	20 (80.0)
Female	1 (11.1)	5 (20.0)
Smoking history			0.58
Current or former	7 (77.8)	17 (60.0)
Never	2 (22.2)	8 (40.0)
Alcohol use history			0.12
Current or former	2 (22.2)	13 (52.0)
Never	7 (77.8)	12 (48.0)
Betel nut history			0.76
Current or former	3 (33.4)	7 (28.0)
Never	6 (66.6)	18 (72.0)
Tumor site			0.26
Oral tongue	6 (66.7)	12 (48.0)
Gingiva	0 (0)	5 (20.0)
Floor of mouth	0 (0)	4 (16.0)
Buccal mucosa	3 (33.3)	4 (16.0)
Clinical T-stagea			0.47
T2	2 (22.2)	4 (16.0)
T3	6 (66.6)	13 (52.0)
T4	1 (11.2)	8 (32.0)
Clinical N-stagea			0.64
N0	5 (55.6)	18 (72.0)
N1	2 (22.2)	4 (16.0)
N2	2 (22.2)	3 (12.0)
Pathological grade			0.14
I	0 (0)	6 (24.0)
II	6 (66.6)	16 (64.0)
III	3 (33.4)	3 (12.0)
Periodontal condition			0.57
Low	5 (55.6)	12 (48.0)
Medium	1 (11.1)	7 (28.0)
High	3 (33.3)	6 (24.0)
Oral hygiene			0.13
Normal	4 (44.4)	18 (72.0)
Bad	5 (55.6)	7 (28.0)
aAmerican Joint Committee on Cancer, 8th Edition staging.
