# Supplementary material for: Neoadjuvant immunotherapy with or without chemotherapy in locally advanced oral squamous cell carcinoma: Randomized, two-arm, phase 2 trial
Source: Cell Rep Med. 2025 Jan 30;6(2):101930. doi: 10.1016/j.xcrm.2025.101930 (PMC11866509; doi:10.1016/j.xcrm.2025.101930)
Supplement: Table S9. Correlation between immunohistochemical indexes and response (arm Cam), related to Figure 2 and Figure 3 [file mmc10.xlsx]

## Sheet: Sheet1
Table S9. Correlation between Immunohistochemical indexes and response (arm Cam)
	n (%)
Characteristic	Responder MPR+pPR (n = 9)	Non-responder pNR (n = 25)	P value
PD-L1 combined positive score			0.33
<1	3 (33.3)	13 (52.0)
≥1	6 (66.7)	12 (48.0)
PD-L1 tumor cell proportion score			0.08
<1	2 (22.3)	15 (60.0)
≥1	7 (77.7)	10 (40.0)
PD-L1 immune cell proportion score			0.22
<1	8 (88.9)	17 (68.0)
≥1	1 (11.1)	8 (32.0)
PD-1 expression			0.61
Mean±SD	17.39±14.92	21.94±20.42
TIGIT expression			0.77
Mean±SD	21.11±19.29	23.19±18.63
TIM3 expression			0.67
Mean±SD	51.13±34.61	46.39±26.31
CD3 positive cell infiltration			0.93
Mean±SD	4134±4488	5736±9560
CD4 positive cell infiltration			0.29
Mean±SD	9295±11035	6400±7843
CD8 positive cell infiltration			0.87
Mean±SD	3170±5094	3659±6000
CD14 positive cell infiltration			0.41
Mean±SD	2651±2729	2189±4055
CD68 positive cell infiltration			0.05
Mean±SD	653±664	238±252
CD11b positive cell infiltration			0.08
Mean±SD	4570±8097	1276±2455
CD11c positive cell infiltration			0.78
Mean±SD	2295±2880	3101±4678
CD20 positive cell infiltration			0.23
Mean±SD	2247±3859	1420±2632
Foxp3 positive cell infiltration			0.05
Mean±SD	742±841	174±245
CD56 positive cell infiltration			0.87
Mean±SD	141±216	493±1350
